# Supplementary material for: Unrestrained fatty acid oxidation triggers heart failure in mice via cardiolipin loss and mitochondrial dysfunction
Source: J Clin Invest. 2026 May 1;136(9):e202528. doi: 10.1172/JCI202528 (PMC13132376; doi:10.1172/JCI202528)
Supplement: Supporting data values [file jci-136-202528-s086.xlsx]

## Sheet: Fig1 (A)
Fig1
Fig1(A)
WT	ACC1 KO	ACC2 KO	ACC dHKO
1	0.39511	0.802112	0.397694
0.762418	0.403441	0.724862	0.441259
0.926405	0.461688		0.427666
0.850636	0.373259		0.441281
0.984365	0.415189		0.194006
0.830019

## Sheet: Fig1 (B)
Fig1
Fig1(B)
WT	ACC1 KO	ACC2 KO	ACC dHKO
1	0.7806	0.041293	0.0442831
0.891225	0.175942	0.03546	0.0323264
1.01016	0.904547		0.029905
0.782983	0.81018		0.0211859
0.924099	0.867241		0.0283696
0.83318

## Sheet: Fig1 (C)
Fig1
Fig1(C)
Malonyl-coa		acetyl-coa
WT	ACC dHKO	WT	ACC dHKO
4.7	0.6	4.3	7.7
4.8	0.6	13.8	10.1
4.9	0.7	8.3	12.8
2.2	0.7	5.1	10.2
6.9	0.5	14.7	7.6
6.1	0.5	8.5	8.4
	0.4		7.6

## Sheet: Fig1(D)
Fig1
Fig1(D)
EF
Month	WT										ACC1 HKO				ACC2 HKO							ACC dHKO
2	90.198	92.9569	86.4677	89.9281	91.6703	87.1007	90.5093	92.2469	90.4066	88.4916	89.4053	93.0678	90.4051	90.7237	90.2258	91.1442	89.9038	90.5706	87.8264	88.7927	77.617	85.766	77.2693	87.8105	87.2949	88.6969	81.8877
4	87.8745	87.1349	82.8331	91.0838	84.2947	89.7398	91.7127	93.0426	89.189	90.0902	90.2321	86.1435	89.9346	91.16	86.733	83.8134	90.4969	88.8963	87.7749	82.358	87.1359	77.8867	60.2744	84.5644	77.2049	83.4819	81.3588
6	76.6583	91.8149	92.4763	92.3208	92.5852	94.2118	91.1967	85.8381	90.2065	90.5979	90.1697	91.7527	91.8617	91.9753	86.9548	83.6089	88.7639	87.997	88.6966	66.6101	72.9614	73.6656	78.1476	81.5337	69.4621	18.0021	58.9743
9	98.1	85.5	92.5	78.9	78.5	97.2	70.6	80.6	90.1	79.3	72.6	65.2	61	72.7	77.3	69.4	67.9	53.8	76.5	35.7	44.2	35.7	58.2	65	34.2	61.4	died
FS
Month	WT										ACC1 HKO				ACC2 HKO							ACC dHKO
2	59.2932	64.3491	54.6408	59.2233	61.9506	55.3192	60.6294	63.1128	59.7956	56.6923	58.7872	64.5929	60.1329	60.5532	59.4578	60.6867	58.7659	59.7718	56.1428	57.8567	45.274	52.9126	44.5902	56.1644	55.3017	57.416	49.8304
4	56.2981	55.8243	50.6079	61.5438	52.359	59.1375	62.0202	65.0436	58.5266	59.9092	59.9763	54.6257	59.6356	61.2401	55.1214	51.6775	60.1053	57.8689	56.1955	50.0108	55.3593	45.4456	31.7481	52.7679	44.9025	51.3071	49.1987
6	44.5968	62.2511	64.0116	63.3257	63.7065	67.2549	61.545	54.5194	59.6939	60.5861	59.9219	62.1747	62.5103	62.9721	55.4257	51.2322	57.5978	56.1337	57.2212	36.0996	40.8431	42.1089	45.7668	48.6911	38.4393	8.19415	30.8036
9	77.5	53.4	63.6	46.4	45.9	73.8	39.2	47.9	60.4	46.1	39.9	34.1	31.5	40.8	44.1	36.4	37.1	27.1	43.4	16.5	21.1	17	30.2	35.1	16.2	32	died
LVID;s
Month	WT										ACC1 HKO				ACC2 HKO							ACC dHKO
2	1.08386	1.06387	1.43129	1.20514	1.10128	1.35191	1.35302	1.12095	1.13041	1.12126	1.35007	1.06774	1.24155	1.19851	1.12045	1.0109	1.07219	1.03739	1.27052	1.36328	1.90096	1.14696	1.72162	1.28649	1.24537	1.25811	1.86509
4	1.30068	1.5318	1.69897	1.3196	1.67948	1.28148	1.09841	1.225	1.38134	1.34979	1.28867	1.60956	1.34456	1.17098	1.47623	1.64253	1.18021	1.30904	1.31653	1.68231	1.34824	1.84412	2.77585	1.71059	1.92611	1.65954	1.85211
6	2.06775	1.1104	1.26575	1.14223	1.09809	1.10762	1.24983	1.74921	1.20717	1.28343	1.3065	1.12292	1.16388	1.24431	1.47331	1.55608	1.2857	1.18086	1.19189	2.35322	1.91124	2.31757	1.87337	1.51414	2.35068	4.8531	2.76325
9	0.6	1.5	1.1	1.8	1.8	0.6	2.2	1.6	1.5	1.4	1.6	1.7	2.1	2.1	1.5	1.2	2.3	2.5	1.5	2.7	2.5	3.8	2.7	2.6	3.8	2.3	died

## Sheet: Fig2 (C)
Fig2
Fig2(C)
LVID;d		LVID;s		LVPW;d		LVPW;d		EF		FS
WT	ACC dHKO	WT	ACC dHKO	WT	ACC dHKO	WT	ACC dHKO	WT	ACC dHKO	WT	ACC dHKO
3.16955	5.69276	1.12126	5.18434	0.856396	0.652965	1.71721	0.816017	92.9976	19.4081	64.624	8.93091
3.13975	3.94262	0.962894	2.53001	0.874606	0.634572	1.85129	1.04566	95.2485	66.0037	69.3322	35.8293
3.27516	3.8571	1.06965	2.39758	0.888825	0.753209	1.76492	1.225	94.3021	68.6752	67.3406	37.8398
2.9549	3.32736	0.882883	1.92579	0.789077	0.686993	1.58643	1.40709	95.6491	74.3307	70.1214	42.1227
3.09009	3.88813	1.04566	1.92648	0.932545	0.660093	1.71886	1.42986	93.826	82.3211	66.1607	50.4524
3.57568	5.30557	1.31053	4.81086	0.844257	0.637331	1.87613	0.751299	92.071	20.331	63.3488	9.32436
3.39358	5.01036	1.27339	4.19645	0.91875	0.52973	1.83623	0.728378	91.6672	33.9962	62.4765	16.2445
3.11216	5.34144	1.16706	5.20901	0.86357	0.680556	1.87337	0.739414	91.851	5.64091	62.5	2.47933
3.05146	4.99932	1.00428	3.90952	0.811149	0.794595	1.77128	0.943581	94.2914	43.917	67.0886	21.7991
3.25287		1.03187		0.686993		1.79611		94.7421		68.2782
3.19217		1.0429		0.681475		1.75197		94.3359		67.3293
3.04319		1.39882		0.778041		1.43744		86.0844		54.0344
3.15907		1.1643		0.86357		1.61126		92.1918		63.1441
3.33288		1.26639		0.841498		1.67196		91.4223		62.0033
2.92179		1.225				1.58919		89.1804		58.0737

## Sheet: Fig2 (D)
Fig2
Fig2(D)
Relative	WT					Acc dHKO
Myh6	1.05141	1.01029	0.975437	0.989513	0.97335	1.04033	1.16012	0.874061	1.09213	0.749788
Myh7	1.45543	0.8017	0.747361	1.1846	0.810912	2.50733	14.224	6.12839	3.6138	14.0174
NPPA	1.10591	1.44877	1.23728	0.514474	0.693555	10.5935	11.2564	5.25081	10.6184	6.62779
NPPB	0.662097	1.6988	1.16285	0.934641	0.541614	3.06597	4.59359	2.00547	3.53798	1.91073
Ct value	WT					Acc dHKO
Myh6	16.4476	16.0722	16.4164	16.2128	16.1585	16.0462	16.1475	16.2966	15.9905	16.4288
Myh7	25.4722	26.1194	26.2944	25.447	25.9157	24.2709	22.0253	22.9807	23.7579	21.698
NPPA	21.601	20.9982	21.2996	22.3827	21.8738	17.9244	18.0954	18.9362	17.9354	18.5111
NPPB	22.5652	20.9926	21.6132	21.7455	22.4546	19.9372	19.6126	20.5488	19.745	20.5296

## Sheet: Fig2(E)
Fig2
Fig2E
WT	ACC dHKO
1.04323	4.74842
1.73589	9.12068
1.47072	7.44607
1.09215	8.27461
0.634861	9.19035
1.58774	7.72324
1.04993	5.22343
1.03844	6.98332
2.51577	8.20756
1.82735	5.90648
1.14261	8.08887
	7.4452
	10.1923
	8.10062
	7.80408

## Sheet: Fig3 (A)
Fig3
Fig 3A
Octanoylcarnitine		Palmitoylcarnitine		Oleoylcarnitine		Linoleoylcarnitine
WT	ACC dHKO	WT	ACC dHKO	WT	ACC dHKO	WT	ACC dHKO
0.66	0.53	0.17	0.58	0.14	0.41	0.17	0.77
0.58	0.55	0.14	0.54	0.1	0.35	0.15	0.66
0.37	0.58	0.03	0.93	0.02	0.54	0.03	0.86
0.23	0.35	0.03	0.31	0.03	0.13	0.04	0.26
0.4		0.11		0.1		0.15
0.57		0.17		0.06		0.14
0.61		0.09		0.08		0.09

## Sheet: Fig3 (B)
Fig3
Fig 3B
	Fractional Oxidation
	WT				AC dHKO
LCFA	0.742326	0.765281	0.750253	0.757681	0.831964	0.825179	0.862921	0.869644
Glucose	0.022581	0.026691	0.027885	0.024944	0.010311	0.0123465	0.015801	0.014881
Oxidation ratio
WT	ACC dHKO
32.8739	80.687
28.6719	66.8351
26.9052	54.6118
30.3753	58.4399

## Sheet: Fig4 (A)
Fig4
Fig4A
Time	Wild type																		ACC dHKO
1.3821	669.717	441.889	981.318	1258.39	504.208	615.714	411	688.117	1081.08	802.253	643.374	510.768	522.476	898.325	868.79	1118.67	1441.14	1115.63	245.62	265.714	232.98	263.445	365.637	500.405	314.949	257.792	590.331	318.327	271.601	283.838	161.132	353.888	548.162	723.402	840.203	795.766
7.87769	631.347	423.175	942.04	1199.16	494.899	608.341	384.158	671.811	1045.69	825.521	662.039	535.015	545.587	1038.31	970.428	1205.48	1174.87	936.017	230.395	251.748	230.585	259.026	352.48	485.704	303.533	234.328	592.751	324.943	278.396	295.769	153.841	349.772	566.019	766.337	845.682	773.948
12.1534	22.2681	11.5735	28.3316	38.1979	32.0206	45.8287	12.1867	36.7385	-29.3757	43.0665	-32.481	-18.5732	0.746147	-34.6598	-46.1237	-24.0852	-73.8621	-24.7777	19.5848	15.8178	33.7925	2.48273	27.1496	24.7285	24.1442	29.9569	20.9075	6.13818	53.2167	2.96484	27.268	9.06046	73.0353	-24.4025	-2.32542	5.58316
16.3204	14.2055	21.2368	19.2507	52.1414	19.9405	43.4323	5.77353	36.4177	-19.2956	-5.89354	-11.7427	4.7093	-0.3063	-27.206	-18.9189	3.16848	-51.128	3.06744	23.8616	19.0778	24.1133	13.392	18.0566	28.4639	16.7955	23.4643	10.1512	1.71548	-20.9169	0.301238	30.3836	9.45745	-4.30545	9.56163	-1.46253	-37.183
20.5873	663.66	594.939	1145.51	1435.53	1105.86	1350.62	966.035	1776.46	1023.88	948.754	789.643	751.871	682.121	1218.83	1044.2	1461.14	1586.41	1462.28	382.742	480.573	856.076	957.184	879.332	1332.33	945.883	877.602	829.596	470.24	483.86	583.736	242.403	636.029	637.131	1128.25	1007.02	1058.21
24.7555	661.16	603.843	1073.9	1266.29	1293.21	1516.78	1180.77	1630.65	1257.46	1206.47	1009.09	1019.07	784.58	1432.3	1234.75	1365.76	1291.17	1020.15	419.517	495.963	821.2	846.496	1009.7	1478.28	1123.57	1028.46	1061.9	567.558	585.932	697.802	286.711	744.959	828.37	1312.56	1255.87	1190.79
29.0329	88.7147	77.0474	114.797	163.839	53.1413	47.4367	24.3257	48.2162	50.7041	71.3638	33.5648	31.6784	31.0105	21.7907	-4.63971	24.0221	22.612	74.6679	49.3847	63.9472	88.1318	84.4207	41.6996	15.2059	25.1293	24.9283	64.8965	39.2406	48.3471	26.8138	34.6367	38.557	36.8135	-4.73881	17.0892	17.2664
33.2073	84.2901	73.4878	117.959	172.228	45.3761	50.0459	26.9588	57.659	54.6375	61.5032	29.6798	51.8747	22.1102	18.7541	13.9324	35.8717	37.0981	66.1723	69.0917	60.2071	81.9012	82.2498	36.6046	30.1821	28.2775	25.3426	54.6639	29.4834	33.9529	25.5782	36.8155	28.8456	54.548	15.8455	32.3734	34.0127
37.4784	861.698	871.89	1463.85	1014.46	320.045	174.395	1123.39	1072.75	1104.57	988.04	960.48	984.088							417.832	545.93	912.214	1196.6	87.5078	216.891	1660.8	1172.6	1111.47	1074.66	1130.62	1092.4
41.6446	942.241	1006.34	913.431	649.711	546.576	271.991	788.955	754.387	791.782	743.218	702.508	684.744							488.461	584.935	1049.41	1247.67	153.174	315.975	980.9	807.124	822.916	789.133	751.503	759.531

[truncated: 27 more sheets: Fig4 (B), Fig4 (C), Fig4(D), Fig5 (A-E), Fig5(F-I), Fig6 (A), Fig6(B-G), Fig7 (A), Fig7(B-E), FigS1 (A), FigS1 (B), FigS1(D), FigS2(A-F), FigS2 (G), FigS2 (H), FigS2 (I), FigS2 (J), FigS2(K), FigS3(A), FigS3(B) …]
